# Supplementary material for: Aromatic L-Amino Acid Decarboxylase Deficiency: A Genetic Screening in Sicilian Patients with Neurological Disorders
Source: Genes (Basel). 2024 Jan 21;15(1):134. doi: 10.3390/genes15010134 (PMC10815063; doi:10.3390/genes15010134)
Supplement: Supplementary file 1 [file genes-15-00134-s001.zip]

Archive with 1 entries (1 files):
- genes-2789348-supplementary.pdf
